# Supplementary material for: Efficient photosynthesis and economic water use of citrus leaves depend on hybrid, cultivar and leaf type
Source: Front Plant Sci. 2025 Sep 4;16:1536703. doi: 10.3389/fpls.2025.1536703 (PMC12443699; doi:10.3389/fpls.2025.1536703)
Supplement: Supplementary Tables 1-4 — The Tables S1–4 represent DEGs between mid-ripening and late-ripening cultivars at spring, summer, autumn and current-year spring shoots respectively. [file Table1.xlsx]

## Sheet: table S1
ID	baseMean	log2FoldChange	lfcSE	stat	pvalue	padj
chr5:17002000	138.343	3.2845	0.23281	14.1081	3.38572e-45	4.41193e-41
Cs5g16580	37.1808	-4.09834	0.394555	-10.3872	2.83442e-25	1.84677e-21
Cs9g17780	14.8745	-4.28693	0.549625	-7.79975	6.20323e-15	2.02086e-11
chr6:14907000	40.2312	-2.21402	0.330242	-6.70423	2.02474e-11	2.9316e-08
Cs2g16870	338.686	2.43117	0.372374	6.52883	6.6285e-11	7.85237e-08
Cs2g04140	49.3553	-2.92761	0.513766	-5.69833	1.20985e-08	7.60133e-06
chr3:25478000	54.5056	-2.10502	0.42728	-4.92655	8.36946e-07	0.000237092
Cs1g20800	339.568	-2.0203	0.414978	-4.86845	1.12478e-06	0.000299122
Cs1g12660	466.824	-2.1554	0.463776	-4.64749	3.35998e-06	0.00071777
chrUn:73737000	75.8953	-2.84871	0.639284	-4.45609	8.34671e-06	0.00131043
Cs1g23600	85.2935	-2.06145	0.475887	-4.33181	1.47888e-05	0.00196646
orange1.1t04085	41.9472	-2.22475	0.517097	-4.30238	1.6897e-05	0.00216608
chrUn:64162000	84.5278	-2.67819	0.639103	-4.19055	2.78276e-05	0.00320904
Cs1g11990	51.8118	-2.40813	0.582213	-4.13617	3.53156e-05	0.0038672
Cs5g17520	63.2251	-2.15581	0.522836	-4.12329	3.73499e-05	0.00403941
Cs9g02790	3435.46	2.36419	0.57667	4.09973	4.13638e-05	0.00434687
chr3:26634000	129.739	-2.34036	0.573402	-4.08153	4.47408e-05	0.00459069
orange1.1t04139	84.716	-2.52817	0.624744	-4.04673	5.19371e-05	0.00501328
chr8:8204000	23.6443	-2.41537	0.596818	-4.04709	5.1859e-05	0.00501328
Cs1g06040	86.0761	-2.07691	0.519397	-3.9987	6.36914e-05	0.00556587
chr1:21440000	51.4379	-2.21554	0.559326	-3.96109	7.46091e-05	0.00619256
Cs8g09730	62.0319	-2.23232	0.567716	-3.9321	8.42072e-05	0.00673193
Cs9g02190	29.6689	-2.27989	0.592924	-3.84516	0.000120476	0.00872176
orange1.1t04360	110.463	-3.67683	0.986218	-3.72821	0.000192843	0.0122582
Cs5g21870	95.7406	-2.34955	0.646129	-3.63635	0.000276529	0.0153287
Cs5g27580	274.233	-3.21886	0.895187	-3.59574	0.000323468	0.0171346
Cs8g04700	65.4596	-2.25364	0.657958	-3.4252	0.000614339	0.027802
chr6:7233000	16.7564	-2.15492	0.647116	-3.33003	0.000868371	0.0358285
Cs5g24105	516.466	-2.52445	0.767506	-3.28916	0.00100486	0.038759

## Sheet: table S2
ID	baseMean	log2FoldChange	lfcSE	stat	pvalue	padj
Cs5g16580	42.379	-4.04807	0.38194	-10.5987	3.02093e-26	3.96255e-22
orange1.1t04419	106.178	2.07066	0.224627	9.21824	3.0201e-20	1.98073e-16
Cs9g17780	16.4858	-5.19749	0.623944	-8.33005	8.08073e-17	2.26616e-13
Cs6g12110	134.874	2.11769	0.254464	8.32215	8.63825e-17	2.26616e-13
chr9:790000	20.279	-2.44438	0.380988	-6.41589	1.40001e-10	1.41261e-07
chrUn:10973000	10.0275	-2.73745	0.537389	-5.09397	3.50634e-07	7.70043e-05
chr7:2270000	21.1229	-2.01132	0.396019	-5.07884	3.79743e-07	8.03402e-05
orange1.1t04085	31.9678	-2.40519	0.487895	-4.92972	8.23461e-07	0.000142123
chr6:19151000	54.5506	-2.24022	0.458627	-4.88462	1.0363e-06	0.000172065
chr5:34213000	19.67	-2.25661	0.472018	-4.78077	1.74624e-06	0.000257364
chr3:4779000	62.6287	-2.67814	0.566474	-4.72773	2.27039e-06	0.000310215
Cs5g19695	48.0077	-2.17244	0.465941	-4.66247	3.12435e-06	0.000383011
chr2:18089000	138.146	-2.11446	0.45751	-4.62167	3.8066e-06	0.000458084
chr3:26634000	130.697	-2.42804	0.57433	-4.22759	2.36203e-05	0.00176039
Cs2g04140	70.8757	-2.43472	0.605113	-4.02357	5.73228e-05	0.00337075
chrUn:73737000	81.6456	-3.04637	0.775549	-3.92801	8.56511e-05	0.00451028
Cs1g12660	710.385	-2.30297	0.612518	-3.75984	0.00017002	0.00714793
Cs5g24105	462.929	-2.2784	0.628749	-3.6237	0.000290418	0.0105817
orange1.1t01735	53.0554	-2.0552	0.596248	-3.44688	0.000567091	0.0165669
Cs7g03150	1538.57	-2.65403	0.87428	-3.03567	0.0024	0.0425368
Cs6g04150	133.526	2.34147	0.843275	2.77664	0.0054924	0.0706311
Cs3g01120	183.476	-2.32211	0.847753	-2.73913	0.00616019	0.0758004
Cs5g17520	103.427	-2.04229	0.74775	-2.73125	0.00630938	0.0768432
Cs8g13740	532.441	2.0351	0.800918	2.54096	NA	NA

## Sheet: table S3
ID	baseMean	log2FoldChange	lfcSE	stat	pvalue	padj
Cs5g16580	37.7918	-4.28981	0.387643	-11.0664	1.82627e-28	2.42474e-24
Cs9g17780	13.5805	-4.3917	0.571449	-7.68521	1.52751e-14	6.76024e-11
chr9:16982000	12.2625	-2.79007	0.431448	-6.46676	1.00129e-10	2.21568e-07
Cs6g13326	94.2882	-2.02088	0.345183	-5.85452	4.78391e-09	6.3516e-06
orange1.1t00259	108.041	-2.1679	0.378914	-5.72134	1.05688e-08	1.0023e-05
Cs3g19460	44.3626	-2.37387	0.435906	-5.44582	5.15681e-08	4.27918e-05
chr8:4406000	103.87	-3.03323	0.578396	-5.2442	1.56959e-07	9.06065e-05
chr8:20984000	9.80774	-2.53269	0.488634	-5.18319	2.18121e-07	0.00011584
chr6:12647000	8.93278	-2.13822	0.445595	-4.79857	1.59803e-06	0.000544025
chr2:30127000	19.112	-2.49338	0.524709	-4.75192	2.0149e-06	0.000590178
chr2:16847000	50.2372	-2.73975	0.596981	-4.58935	4.44626e-06	0.0010124
Cs5g19695	40.037	-2.31082	0.543401	-4.25251	2.11385e-05	0.0030506
orange1.1t05932	95.7879	-2.03816	0.488875	-4.16907	3.05842e-05	0.00383082
Cs2g20140	84.2905	-2.5947	0.624101	-4.1575	3.21749e-05	0.00395543
chr3:4779000	33.0321	-2.36595	0.579765	-4.08088	4.48651e-05	0.00492293
chr5:29761000	2640.17	2.02114	0.499876	4.04328	5.2709e-05	0.00564369
Cs7g03150	1156.17	-3.15222	0.781664	-4.03271	5.51365e-05	0.00575169
Cs9g02190	44.6123	-2.26682	0.612996	-3.69794	0.00021736	0.0147859
Cs2g14750	78.0086	-2.01315	0.557837	-3.60885	0.000307559	0.0185272
chr1:26431000	29.6491	-2.10232	0.587571	-3.57798	0.000346258	0.0199881
Cs7g04580	172.08	2.24053	0.630006	3.55636	0.000376027	0.0212447
Cs1g12660	536.398	-2.16948	0.618634	-3.50689	0.000453379	0.0240781
Cs4g09550	5186.97	-2.71007	0.802024	-3.37904	0.00072739	0.0322995
Cs5g04330	132.707	2.09346	0.642654	3.25752	0.00112391	0.0429159
chrUn:28466000	54.7465	-2.09093	0.64479	-3.2428	0.00118361	0.0444073
Cs5g24105	482.552	-2.55555	0.791732	-3.2278	0.00124746	0.0460071

## Sheet: table S4
ID	baseMean	log2FoldChange	lfcSE	stat	pvalue	padj
chr5:30593000	200.576	2.48101	0.239182	10.3729	3.29363e-25	4.7616e-21
Cs9g14590	98.8917	-2.03855	0.221563	-9.20079	3.55341e-20	1.71239e-16
Cs9g03630	994.712	2.73904	0.341516	8.02024	1.05536e-15	1.90717e-12
orange1.1t02697	99.6038	-2.44664	0.315324	-7.75915	8.54996e-15	1.1237e-11
Cs3g19360	21.6572	-3.52102	0.486957	-7.23066	4.80666e-13	4.34312e-10
chr3:27844000	44.5688	-3.4254	0.478554	-7.15782	8.19711e-13	6.97092e-10
chr1:23701000	68.2512	-2.42034	0.339308	-7.13316	9.80901e-13	7.87827e-10
chrUn:20790000	859.838	3.91717	0.555792	7.0479	1.81633e-12	1.38203e-09
chr8:18091000	80.7677	2.05929	0.29629	6.95025	3.6464e-12	2.39618e-09
Cs4g06100	18.519	-2.05672	0.327959	-6.27126	3.58129e-10	1.78534e-07
Cs3g25160	94.256	-2.74419	0.444152	-6.17848	6.472e-10	2.92393e-07
Cs3g04670	184.019	2.1328	0.346556	6.15428	7.54191e-10	3.30265e-07
Cs3g16165	138.8	-2.1965	0.359297	-6.11333	9.75743e-10	3.71219e-07
chr2:11290000	406.784	2.60033	0.431529	6.02585	1.68227e-09	5.79061e-07
Cs5g08840	70.6378	-3.06106	0.508755	-6.01677	1.77933e-09	5.84632e-07
Cs2g14490	3923.07	2.46464	0.409552	6.01789	1.76704e-09	5.84632e-07
Cs6g21260	310.234	-3.00532	0.504752	-5.95406	2.61575e-09	7.87831e-07
Cs7g06170	75.8392	2.15501	0.363657	5.92595	3.10502e-09	9.16107e-07
chr6:18923000	32.5932	-2.42745	0.415536	-5.84171	5.16662e-09	1.43642e-06
Cs1g01700	815.867	-2.47344	0.423773	-5.83671	5.32428e-09	1.45232e-06
Cs2g15930	37.4555	-2.64541	0.459897	-5.75216	8.81084e-09	2.27461e-06
chr1:11097000	26.7111	-3.13728	0.554176	-5.66116	1.50352e-08	3.74765e-06
Cs6g09950	3525.2	-2.82242	0.501339	-5.62977	1.80453e-08	4.34801e-06
Cs1g17410	59.6792	2.21345	0.404252	5.47541	4.36492e-08	9.27994e-06
chr7:1053000	13.9205	-2.01685	0.378486	-5.32873	9.89001e-08	1.93216e-05
chr7:9626000	216.414	2.2247	0.421937	5.27258	1.34518e-07	2.43091e-05
chr6:11645000	44.0217	-2.52357	0.494781	-5.10039	3.38961e-07	5.50602e-05
Cs7g16560	56.7123	-2.42684	0.476276	-5.09546	3.47902e-07	5.58847e-05
Cs4g19140	90.7078	-2.38285	0.469122	-5.07937	3.78689e-07	5.95077e-05
Cs5g32270	174.57	-2.15278	0.429268	-5.015	5.30331e-07	7.90413e-05
chr3:22627000	27.4651	-3.06677	0.611805	-5.01267	5.36798e-07	7.91887e-05
chrUn:1503000	28.486	-2.03087	0.408829	-4.96753	6.78097e-07	9.37409e-05
chr7:93000	18.198	-2.16197	0.442142	-4.88975	1.00963e-06	0.000128435
chr3:28126000	18.064	-2.06272	0.421897	-4.88914	1.01277e-06	0.000128435
chr7:3535000	166.555	2.13314	0.438364	4.86614	1.13798e-06	0.000140613
Cs3g26610	11.3819	-2.87743	0.592047	-4.86014	1.173e-06	0.000143402
chr6:20465000	38.835	-2.83459	0.585176	-4.84399	1.27255e-06	0.000150797
Cs8g07020	29.1522	-3.15055	0.651941	-4.83256	1.34786e-06	0.000154651
Cs6g22130	36.7583	-2.37729	0.493056	-4.82154	1.42452e-06	0.00016216
Cs8g07080	15.7263	-2.59129	0.539979	-4.79888	1.59557e-06	0.000176086
Cs3g04515	78.8543	2.15295	0.452569	4.75717	1.96321e-06	0.000205668
Cs3g13410	22.8939	-2.27168	0.480571	-4.72703	2.27826e-06	0.000231949
chr5:5861000	20.2766	-2.63393	0.565575	-4.65709	3.20708e-06	0.000313276
Cs1g06040	73.037	-2.5194	0.545102	-4.62188	3.80269e-06	0.000359317
Cs6g19280	55.6598	-2.86489	0.623737	-4.5931	4.36705e-06	0.00039214
Cs6g09970	650.665	-4.31038	0.943535	-4.56833	4.91626e-06	0.000431304
Cs5g16840	33.5397	-2.56032	0.560482	-4.56806	4.92253e-06	0.000431304
Cs7g29730	162.985	-2.57834	0.578156	-4.4596	8.21147e-06	0.000659518
Cs7g29470	80.8142	-2.06424	0.468805	-4.4032	1.06667e-05	0.000803169
chr5:17935000	86.9184	-4.62714	1.06784	-4.33319	1.46964e-05	0.0010415
Cs3g18130	27.7342	-2.12697	0.493319	-4.31155	1.62111e-05	0.00110549
chr8:2851000	44.5583	-2.40612	0.560698	-4.2913	1.77627e-05	0.00119998
Cs2g04140	66.5323	-2.61714	0.631056	-4.14724	3.36514e-05	0.00200738
chr6:11630000	14.429	-2.35959	0.568965	-4.14716	3.36622e-05	0.00200738
Cs4g12110	228.434	-2.43337	0.5899	-4.12507	3.70628e-05	0.00215188
orange1.1t02803	12.1947	-2.27012	0.552158	-4.11137	3.93326e-05	0.00225971
Cs3g15870	84.1455	-3.31707	0.826345	-4.01415	5.96601e-05	0.00294371
chr7:30314000	15.8186	-2.13427	0.532548	-4.00766	6.13241e-05	0.00301552
chr9:1610000	53.4244	2.02395	0.508131	3.98313	6.80127e-05	0.00324372
chrUn:48527000	59.7313	2.17264	0.556389	3.9049	9.42658e-05	0.00415488
Cs7g24730	32.799	-2.13066	0.546154	-3.90121	9.57134e-05	0.00418045
orange1.1t04085	23.3337	-2.1203	0.545665	-3.88572	0.000102029	0.00433832
Cs5g10680	119.493	-2.50675	0.648505	-3.86543	0.000110895	0.00464699
Cs2g16200	19.5294	-2.79082	0.729666	-3.8248	0.00013088	0.00515567
Cs6g12430	66.3748	-3.31095	0.880813	-3.75897	0.000170614	0.00622837
chr2:30244000	36.3014	-2.18243	0.58636	-3.722	0.000197648	0.00696925
chr2:30127000	32.327	-2.4312	0.658981	-3.68932	0.000224851	0.00770301
Cs4g18540	131.003	-3.5503	0.965533	-3.67704	0.000235958	0.00800544
Cs7g03150	1097.64	-2.84071	0.780186	-3.64107	0.000271508	0.00892087
chr5:8814000	12.8121	-2.37763	0.6661	-3.56948	0.000357688	0.0108182
Cs9g17960	222.858	-2.65115	0.757862	-3.4982	0.000468414	0.0132782
chrUn:36963000	61.4556	-3.98451	1.16592	-3.41747	0.000632051	0.0163756
Cs1g16920	38.8652	-3.47164	1.12127	-3.09615	0.0019605	0.0361979
Cs8g11514	1669.95	-4.34527	0.925069	-4.69724	NA	NA
